# Supplementary material for: Microstructural Engineering of Ferroelectric and Electromechanical Properties in 0.65KBT-0.35BCZT Ceramics
Source: Materials (Basel). 2025 Jan 29;18(3):623. doi: 10.3390/ma18030623 (PMC11819832; doi:10.3390/ma18030623)
Supplement: Supplementary file 1 [file materials-18-00623-s001.zip]

Archive with 1 entries (1 files):
- materials-3341316-SI.pdf
